# Supplementary material for: Case Report: Identification of a De novo C19orf12 Variant in a Patient With Mitochondrial Membrane Protein–Associated Neurodegeneration
Source: Front Genet. 2022 Mar 30;13:852374. doi: 10.3389/fgene.2022.852374 (PMC9006254; doi:10.3389/fgene.2022.852374)
Supplement: Supplementary file 2 [file DataSheet1.ZIP]

Archive with 3 entries (3 files):
- Supplementary Figure 1.docx
- Supplementary table 1.docx
- Supplementary table 2.docx
